# Supplementary material for: Association Between Gall Structural and Metabolic Complexity: Evidence from Pistacia palaestina
Source: Plants (Basel). 2025 Feb 26;14(5):721. doi: 10.3390/plants14050721 (PMC11901957; doi:10.3390/plants14050721)
Supplement: Supplementary file 1 [file plants-14-00721-s001.zip]

Archive with 1 entries (1 files):
- plants-3488292-supplementary.pdf
